# Supplementary material for: Insights into the Design of MYC-Targeting Proteolysis Targeting Chimeras (PROTACs)
Source: Molecules. 2026 Mar 17;31(6):1011. doi: 10.3390/molecules31061011 (PMC13029781; doi:10.3390/molecules31061011)
Supplement: Supplementary file 1 [file molecules-31-01011-s001.zip]

Archive with 1 entries (1 files):
- molecules-4141664-supplementary.pdf
